# Supplementary material for: Hydrogel–Nanolipid Formulations for the Complex Anti-Inflammatory and Antimicrobial Therapy of Periodontitis
Source: Pharmaceutics. 2025 May 7;17(5):620. doi: 10.3390/pharmaceutics17050620 (PMC12114638; doi:10.3390/pharmaceutics17050620)
Supplement: Supplementary file 1 [file pharmaceutics-17-00620-s001.zip]

Archive with 1 entries (1 files):
- pharmaceutics-3578040-supplementary.pdf
